# Supplementary material for: Radiotherapy of Breast Cancer in Laterally Tilted Prone vs. Supine Position: What about the Internal Mammary Chain?
Source: J Pers Med. 2022 Apr 18;12(4):653. doi: 10.3390/jpm12040653 (PMC9031123; doi:10.3390/jpm12040653)
Supplement: Supplementary file 1 [file jpm-12-00653-s001.zip]

Archive with 1 entries (1 files):
- jpm-1647370(2).docx
